# Supplementary material for: TGFβ reprograms TNF stimulation of macrophages towards a non-canonical pathway driving inflammatory osteoclastogenesis
Source: Nat Commun. 2022 Jul 7;13:3920. doi: 10.1038/s41467-022-31475-1 (PMC9263175; doi:10.1038/s41467-022-31475-1)
Supplement: Supplementary file 3 — Source Data [file 41467_2022_31475_MOESM3_ESM.xlsx]

## Sheet: fig1a
	no tgf	no tgf	no tgf	no tgf	no tgf	tgf later	tgf later	tgf later	tgf later	tgf later	tgf priming	tgf priming	tgf priming	tgf priming	tgf priming
no tnf	0	0	0	0	0	0	0	0	0	0	0	0	0	0	0
tnf	2	5	3	1	2	10	11	15	6	8	280	252	287	261	235

## Sheet: fig1b
	OC number
Donor	TGF(-)	TGF(+)
1	27	250
2	5	70
3	6.75	112
4	19	110
5	176.25	551.25
6	2	150
7	12.5	159
8	19	796.75
9	7	124
10	15	124
11	150	500
12	3	147
13	2	109
14	4	591
15	7	427
16	2	397
17	30	279
18	1	491.5
19	2	545.5
20	4	600

## Sheet: fig1cACP5
	non priming	non priming	non priming	non priming	non priming	tgf priming	tgf priming	tgf priming	tgf priming	tgf priming
d0	0.99	1	0.42	1.12	1.53	0.86	0.93	1.21	0.92	1.74
d1	9.03	10.21	6.53	8.79	9.79	9.41	8.13	10.76	6.15	11.26
d6	11.97	11.66	8.91	10.82	9.36	48.84	54.32	57.13	46.23	39.54

## Sheet: fig1cCACLR
	non priming	non priming	non priming	non priming	non priming	tgf priming	tgf priming	tgf priming	tgf priming	tgf priming
d0	0.44	0.32	0.8	0.61	0.53	0.17	0.25	0.68	0.13	0.25
d1	0.22	0.54	0.43	0.37	0.26	0.3	0.49	0.78	0.44	0.58
d6	105.87	89.21	77.43	108.92	90.56	185.6	141.94	196.58	160.33	155.86

## Sheet: fig1cCTSK
	non priming	non priming	non priming	non priming	non priming	tgf priming	tgf priming	tgf priming	tgf priming	tgf priming
d0	0.99	0.84	0.91	1.26	1.01	0.86	0.93	1.15	0.99	1.3
d1	0.56	0.33	0.82	1.1	0.74	0.71	0.46	0.98	1.38	0.39
d6	15.06	12.24	19.47	10.25	13.77	52.68	56.83	41.92	55.49	51.24

## Sheet: fig1cFOS
	non priming	non priming	non priming	non priming	non priming	tgf priming	tgf priming	tgf priming	tgf priming	tgf priming
d0	1	1.04	1.15	0.92	1	0.97	1.02	1.26	0.89	0.94
d1	0.72	0.75	0.97	0.74	0.81	1.72	1.91	1.48	1.59	1.83
d6	0.6	0.58	0.71	0.78	0.64	0.51	0.57	0.79	0.63	0.52

## Sheet: fig1cITGB3
	non priming	non priming	non priming	non priming	non priming	tgf priming	tgf priming	tgf priming	tgf priming	tgf priming
d0	1.33	1.81	5.62	1.12	7.99	7.5	6.82	2.35	4.22	1.63
d1	32.65	23.54	30.91	28.73	15.25	16.35	25.81	37.19	11.97	24.54
d6	669.94	571.89	612.45	434.36	710.08	1616.07	1738.13	1592.54	1285.41	1894.75

## Sheet: fig1cNFATC1
	non priming	non priming	non priming	non priming	non priming	tgf priming	tgf priming	tgf priming	tgf priming	tgf priming
d0	0.96	1.03	0.84	0.98	0.98	0.55	0.97	0.68	1.14	0.76
d1	1.68	1.52	1.25	1.79	1.73	3.53	3.84	3.26	3.61	3.81
d6	2.07	2.01	1.41	2.25	2.14	3.69	3.92	3.57	3.39	3.47

## Sheet: fig1d
resorption area%
TGF(-)	TGF(+)
5.73202	10.3183
2.46631	8.32321
5.28813	11.66
3.69294	14.7579
0.815437	11.1446

## Sheet: fig1e
	non priming	non priming	non priming	non priming	non priming	priming	priming	priming	priming	priming
opg-	8	5	10	7	7	278	290	314	280	298
opg+	11	8	6	6	5	285	320	287	261	335

[truncated: 127 more sheets: fig1f, fig1gIL1B, fig1gIL6, fig2a, fig2c, fig2d, fig2e ACP5, fig2e CTSK, fig2e DCSTAMP, fig2f_Calvaria_mCT, fig2h_Calvaria_NofOC, fig2h_Calvaria_OcS, fig2k_ES_BS, fig2k_NofOC, fig2k_OCS_BS, fig3i IFIT1, fig3i IFIT2, fig3i MX1, fig3i STAT1, fig3j CCL5 …]
